# Supplementary material for: Long-read assembly of major histocompatibility complex and killer cell immunoglobulin-like receptor genome regions in cynomolgus macaque
Source: Biol Direct. 2022 Nov 29;17:36. doi: 10.1186/s13062-022-00350-w (PMC9707422; doi:10.1186/s13062-022-00350-w)
Supplement: Supplementary file 2 — Additional file 2: Table S9 Cynomolgus macaque MHC gene annotations in contig utg000348l. Table S10 Description of the 33 Vietnamese cynomolgus macaques. Table S11 Distribution of Mafa-B alleles at 10 Mafa-B locus. Table S12 Cynomolgus macaque KIR gene annotations in contig utg000406l. Table S13 Cynomolgus macaque MHC gene annotations in contig hltg000223l (haplotype 1). Table S14 Cynomolgus macaque MHC gene annotations in contigs h2tg000318l and h2tg000147l (haplotype 2). Table S15 Cynomolgus macaque KIR gene annotations in contig hltg000304l (haplotype 1). Table S16 Cynomolgus macaque KIR gene annotations in contig h2tg000293l (haplotype 2). [file 13062_2022_350_MOESM2_ESM.xlsx]

## Sheet: Table S9
Table S9 Cynomolgus macaque MHC gene annotations in contig utg000348l.
Location	Start	End	Gene	Gene type	Official designation	Accession Number
utg000348l	2555500	2584385	GABBR1	protein coding
utg000348l	2608703	2623990	MOG	protein coding
utg000348l	2624097	2632953	ZFP57	protein coding
utg000348l	2654425	2654838	ZDHHC20P1	pseudogene
utg000348l	2658895	2661217	P5-15	pseudogene
utg000348l	2665154	2666147	HCGIV-1	pseudogene
utg000348l	2667002	2669592	Mafa-F	protein coding
utg000348l	2671805	2681764	KRT8	protein coding
utg000348l	2674694	2675621	HCGVIII-1	pseudogene
utg000348l	2681502	2695189	HLA-F-AS1	ncRNA
utg000348l	2681503	2682056	RPL23AP1	pseudogene
utg000348l	2717056	2718096	3.8-1.4-1	pseudogene
utg000348l	2719110	2720015	DDX39BP1-1	pseudogene
utg000348l	2725549	2728565	Mafa-16-1	pseudogene
utg000348l	2726735	2730000	Mafa-80-1	protein coding
utg000348l	2738330	2741237	Mafa-AG1	protein coding	Mafa-AG1*05:32:01:01	MW809286
utg000348l	2742002	2742935	HCGIV-2	pseudogene
utg000348l	2754780	2756909	P5-12-1	pseudogene
utg000348l	2769569	2770467	HCGIV-3	pseudogene
utg000348l	2770903	2772138	Mafa-75-1	pseudogene
utg000348l	2772136	2773241	P5-13-1	pseudogene
utg000348l	2779152	2780977	MICF-1	pseudogene
utg000348l	2783155	2783998	P5-12-2	pseudogene
utg000348l	2791503	2792491	HCGIV-4	pseudogene
utg000348l	2793250	2795343	Mafa-G1	protein coding
utg000348l	2798702	2800253	HCGVIII-2	pseudogene
utg000348l	2811874	2812706	MCCD1P1	pseudogene
utg000348l	2814350	2815443	3.8-1.4-2	pseudogene
utg000348l	2816459	2817363	DDX39BP1-2	pseudogene
utg000348l	2821516	2824758	HCGII-7-1	pseudogene
utg000348l	2824848	2827866	Mafa-16-2	pseudogene
utg000348l	2826032	2828519	Mafa-80-2	pseudogene
utg000348l	2829323	2830084	HCGIV-5	pseudogene
utg000348l	2836700	2839676	Mafa-AG2	protein coding	Mafa-AG3*02:08:02:01	MW809287
utg000348l	2840444	2841376	HCGIV-6	pseudogene
utg000348l	2847986	2848627	P5-6-1	pseudogene
utg000348l	2853239	2855365	P5-12-3	pseudogene
utg000348l	2867746	2868483	HCGIV-7	pseudogene
utg000348l	2869082	2871631	Mafa-75-2	protein coding
utg000348l	2870315	2871421	P5-13-2	pseudogene
utg000348l	2877352	2879183	MICF-2	pseudogene
utg000348l	2881352	2882201	P5-12-4	pseudogene
utg000348l	2889823	2890568	HCGIV-8	pseudogene
utg000348l	2891485	2894747	Mafa-G2	pseudogene
utg000348l	2897839	2899105	HCGVIII-3	pseudogene
utg000348l	2908084	2908987	LOC105375010	ncRNA
utg000348l	2924355	2925449	3.8-1.4-3	pseudogene
utg000348l	2926464	2927368	DDX39BP1-3	pseudogene
utg000348l	2931518	2934760	HCGII-7-2	pseudogene
utg000348l	2934850	2937870	Mafa-16-3	pseudogene
utg000348l	2936034	2938533	Mafa-80-3	pseudogene
utg000348l	2938720	2940099	HCGIV-9	pseudogene
utg000348l	2946780	2949698	Mafa-AG3	protein coding	Mafa-AG3*02:09:01:01	MW809288
utg000348l	2950463	2951396	HCGIV-10	pseudogene
utg000348l	2963263	2965389	P5-12-5	pseudogene
utg000348l	2977769	2978667	HCGIV-11	pseudogene
utg000348l	2979105	2982616	Mafa-75-3	pseudogene
utg000348l	2980338	2981445	P5-13-3	pseudogene
utg000348l	2987369	2989198	MICF-3	pseudogene
utg000348l	2999744	3000730	HCGIV-12	pseudogene
utg000348l	3001489	3003578	Mafa-G3	pseudogene
utg000348l	3007739	3009278	HCGVIII-4	pseudogene
utg000348l	3024407	3025497	3.8-1.4-4	pseudogene
utg000348l	3026512	3027416	DDX39BP1-4	pseudogene
utg000348l	3030485	3033211	HCGII-7-3	pseudogene
utg000348l	3034119	3037118	Mafa-16-4	pseudogene
utg000348l	3035308	3037944	Mafa-80-4	pseudogene
utg000348l	3046115	3049040	Mafa-AG4	protein coding	Mafa-AG2*01:10:01:01	MW809289
utg000348l	3048200	3050267	HCGIV-13	pseudogene
utg000348l	3057342	3057983	P5-6-2	pseudogene
utg000348l	3061773	3063901	P5-12-6	pseudogene
utg000348l	3076736	3078012	HCGIV-14	pseudogene
utg000348l	3077612	3080268	Mafa-75-4	pseudogene
utg000348l	3078853	3079960	P5-13-4	pseudogene
utg000348l	3083284	3085112	MICF-4	pseudogene
utg000348l	3096208	3097484	HCGIV-15	pseudogene
utg000348l	3097406	3099502	Mafa-G4	pseudogene
utg000348l	3102860	3104411	HCGVIII-5	pseudogene
utg000348l	3118414	3119508	3.8-1.4-5	pseudogene
utg000348l	3120533	3121437	DDX39BP1-5	pseudogene
utg000348l	3125176	3126882	HCGII-7-4	pseudogene
utg000348l	3126971	3129984	Mafa-16-5	pseudogene
utg000348l	3128155	3130421	Mafa-80-5	pseudogene
utg000348l	3131596	3132980	HCGIV-16	pseudogene
utg000348l	3139739	3142657	Mafa-AG5	protein coding	Mafa-AG1*05:26:02:01	MW809290
utg000348l	3141817	3143831	HCGIV-17	pseudogene
utg000348l	3156233	3158141	P5-10-1	pseudogene
utg000348l	3171183	3173229	HCGIV-18	pseudogene
utg000348l	3172058	3175571	Mafa-75-5	pseudogene
utg000348l	3173290	3174397	P5-13-5	pseudogene
utg000348l	3180319	3182150	MICF-5	pseudogene
utg000348l	3184320	3185169	P5-12-7	pseudogene
utg000348l	3193255	3195292	HCGIV-19	pseudogene
utg000348l	3194454	3196565	Mafa-G5	pseudogene
utg000348l	3200760	3202290	HCGVIII-6	pseudogene
utg000348l	3233020	3234020	HCGII-7-5	pseudogene
utg000348l	3236870	3238159	MICF-6	pseudogene
utg000348l	3250724	3253351	HCG9-1	pseudogene
utg000348l	3265482	3266417	DDX39BP2-1	pseudogene
utg000348l	3267592	3268101	3.8-1.2	pseudogene
utg000348l	3273536	3274549	P5-10-2	pseudogene
utg000348l	3281015	3283030	HCGIV-20	pseudogene
utg000348l	3282200	3285110	Mafa-A1	protein coding	Mafa-A5*30:06:01:01	MW809291
utg000348l	3288635	3289756	P5-13-6	pseudogene
utg000348l	3306486	3310134	HCGII-7-6	pseudogene
utg000348l	3313821	3315635	MICF-7	pseudogene
utg000348l	3330638	3331448	3.8-1.5-1	pseudogene
utg000348l	3334407	3335339	P5-10-3	pseudogene
utg000348l	3343594	3346791	Mafa-70-1	pseudogene
utg000348l	3356957	3359995	Mafa-80-6	pseudogene
utg000348l	3361783	3368261	HCGII-6-1	pseudogene
utg000348l	3371145	3376512	MICD	pseudogene
utg000348l	3384221	3386224	HCG9-2	pseudogene
utg000348l	3398881	3399810	DDX39BP2-2	pseudogene
utg000348l	3400836	3400998	MCCD1P2	pseudogene
utg000348l	3402629	3403799	3.8-1.5-2	pseudogene
utg000348l	3409283	3410489	P5-12-8	pseudogene
utg000348l	3416750	3418789	HCGIV-21	pseudogene
utg000348l	3417947	3420857	Mafa-A2	protein coding	Mafa-A1*090:08:01:01N	MW809292
utg000348l	3424403	3425530	P5-13-7	pseudogene
utg000348l	3431316	3434543	Mafa-80-7	pseudogene
utg000348l	3441018	3444590	HCGII-7-7	pseudogene
utg000348l	3448320	3450133	MICF-8	pseudogene
utg000348l	3453782	3456416	HCG9-3	pseudogene
utg000348l	3463873	3465029	P5-12-9	pseudogene
utg000348l	3471064	3473642	HCGIV-22	pseudogene
utg000348l	3473092	3476251	Mafa-70-2	protein coding
utg000348l	3478382	3480672	P5-13-8	pseudogene
utg000348l	3485579	3486965	HCGIV-23	pseudogene
utg000348l	3486525	3489730	Mafa-80-8	pseudogene
utg000348l	3491015	3496041	HCGII-6-2	pseudogene
utg000348l	3499610	3505021	MICD-2	pseudogene
utg000348l	3504398	3507695	HCG9-4	pseudogene
utg000348l	3520501	3521346	DDX39BP2-3	pseudogene
utg000348l	3524257	3525424	3.8-1.5-3	pseudogene
utg000348l	3530882	3531894	P5-10-4	pseudogene
utg000348l	3538375	3540401	HCGIV-24	pseudogene
utg000348l	3539561	3542495	Mafa-A3	protein coding	Mafa-A1*091:03:01:01	MW809293
utg000348l	3546039	3547166	P5-13-9	pseudogene
utg000348l	3552009	3553388	HCGIV-25	pseudogene
utg000348l	3552955	3556177	Mafa-80-9	pseudogene
utg000348l	3562343	3565721	HCGII-8	pseudogene
utg000348l	3571960	3573787	MICF-9	pseudogene
utg000348l	3577435	3580070	HCG9-5	pseudogene
utg000348l	3592968	3594012	P5-10-5	pseudogene
utg000348l	3594012	3679674	HTEX4	pseudogene
utg000348l	3597869	3598842	HCGIV-26	pseudogene
utg000348l	3598985	3600402	Mafa-59	pseudogene
utg000348l	3601963	3603504	HCGVIII-7	pseudogene
utg000348l	3628162	3629874	PFN2P1	pseudogene
utg000348l	3642497	3650896	ETF1P1	pseudogene
utg000348l	3680155	3684142	ZNRD1	protein coding
utg000348l	3686088	3689558	PPP1R11	protein coding
utg000348l	3690318	3694991	RNF39	protein coding
utg000348l	3716468	3727410	TRIM31	protein coding
utg000348l	3718818	3728359	TRIM31-AS1	ncRNA
utg000348l	3749564	3760222	TRIM40	protein coding
utg000348l	3766410	3773302	TRIM10	protein coding
utg000348l	3776017	3784669	TRIM15	protein coding
utg000348l	3808585	3821370	TRIM26	protein coding
utg000348l	3809317	3811013	PAIP1P1	pseudogene
utg000348l	3854481	3856462	HCG17	ncRNA
utg000348l	3860073	3863333	TRIM26BP	pseudogene
utg000348l	3874874	3875600	NME1	protein coding
utg000348l	3884632	3889498	Mafa-92	pseudogene
utg000348l	3913173	3963286	HCG18	ncRNA
utg000348l	3943633	3947317	CAT75X	protein coding
utg000348l	3951046	3953422	GT257	protein coding
utg000348l	3962794	3979850	TRIM39	protein coding
utg000348l	3965451	3982908	TRIM39-RPP21	protein coding
utg000348l	3981152	3982907	RPP21	protein coding
utg000348l	3984276	3984710	Mafa30	pseudogene
utg000348l	3991899	3997655	UBQLN1P1	pseudogene
utg000348l	4022511	4023374	HCGII-4	pseudogene
utg000348l	4056869	4058007	FDPSP1	pseudogene
utg000348l	4064031	4066772	LOC105375012	ncRNA
utg000348l	4069727	4072142	TMPOP1	pseudogene
utg000348l	4078964	4079284	HCGII-5	pseudogene
utg000348l	4127959	4128250	HCGII-3	pseudogene
utg000348l	4129553	4132767	Mafa-E1	protein coding
utg000348l	4149544	4152731	Mafa-E2	protein coding
utg000348l	4188463	4190687	DKFZp547E128	protein coding
utg000348l	4192174	4202613	GNL1	protein coding
utg000348l	4203173	4210300	PRR3/CAT56	protein coding
utg000348l	4210090	4218018	ABCF1-DT	ncRNA
utg000348l	4218057	4237577	ABCF1	protein coding
utg000348l	4231489	4231574	MIR877	ncRNA
utg000348l	4244007	4263289	PPP1R10	protein coding
utg000348l	4262240	4270358	MRPS18B	protein coding
utg000348l	4270915	4293794	ATAT1	protein coding
utg000348l	4278007	4280077	PROA-hom	pseudogene
utg000348l	4278539	4280003	PTMAP1	pseudogene
utg000348l	4293795	4298362	C4H6orf136	protein coding
utg000348l	4299727	4320136	DHX16/DDX16	protein coding
utg000348l	4324876	4333611	PPP1R18	protein coding
utg000348l	4336262	4338543	NRM	protein coding
utg000348l	4342652	4343437	RPL7AP4/RPL7P4	pseudogene
utg000348l	4346678	4361092	MDC1/KIAA0170	protein coding
utg000348l	4348823	4358941	MDC1-AS1	ncRNA
utg000348l	4367409	4371296	TUBB	protein coding
utg000348l	4375025	4385841	FLOT1	protein coding
utg000348l	4386604	4387316	IER3-AS1	ncRNA
utg000348l	4387562	4388114	IER3	protein coding
utg000348l	4409898	4435324	HCG20	ncRNA
utg000348l	4450714	4450760	RN7SL353P	pseudogene
utg000348l	4456119	4474533	LINC00243	ncRNA
utg000348l	4483678	4492574	LINC02570	ncRNA
utg000348l	4504748	4504992	RN7SKP186	pseudogene
utg000348l	4517730	4537046	DDR1	protein coding
utg000348l	4527710	4527797	MIR4640	ncRNA
utg000348l	4544953	4550954	GTF2H4	protein coding
utg000348l	4551635	4563329	VARS2	protein coding
utg000348l	4568459	4569281	SFTA2/SFTPG	protein coding
utg000348l	4581437	4590321	HCG21	ncRNA
utg000348l	4587422	4588582	MUCL3/DPCR1	protein coding
utg000348l	4598195	4598680	NAPGP2	pseudogene
utg000348l	4620953	4626669	MUC21	protein coding
utg000348l	4653147	4663748	MUC22	protein coding
utg000348l	4686155	4693170	HCG22	protein coding
utg000348l	4714214	4714277	RNU6-1133P	pseudogene
utg000348l	4741780	4743094	C4H6orf15/C6orf15	protein coding
utg000348l	4745345	4767764	PSORS1C1	protein coding
utg000348l	4746505	4750945	CDSN	protein coding
utg000348l	4765262	4768126	PSORS1C2	protein coding
utg000348l	4768436	4768622	POLR2LP	pseudogene
utg000348l	4770020	4783790	CCHCR1/C6orf18	protein coding
utg000348l	4785262	4791136	TCF19	protein coding
utg000348l	4791524	4797437	POU5F1	protein coding
utg000348l	4800514	4820000	PSORS1C3	ncRNA
utg000348l	4821827	4828951	HCG27	ncRNA
utg000348l	4836038	4836573	HCG27-2	pseudogene
utg000348l	4907059	4909730	Mafa-B1	protein coding	Mafa-B*162:01:02:01	MZ254661
utg000348l	4906700	4907273	Mafa-17-1	pseudogene
utg000348l	4910493	4910798	HCGIV-27	pseudogene
utg000348l	4915894	4916874	LINC01149	ncRNA
utg000348l	4922235	4924815	DHFRP2-1	pseudogene
utg000348l	4927848	4927953	RNU6-283P-1	pseudogene
utg000348l	4933593	4933906	FGFR3P1-1	pseudogene
utg000348l	4936519	4936950	ZDHHC20P2-1	pseudogene
utg000348l	4937994	4938921	Mafa-17-2	pseudogene
utg000348l	4940237	4941587	P5-8-1	pseudogene
utg000348l	4947005	4947861	3.8-1.1-1	pseudogene
utg000348l	4984627	4987312	Mafa-B2	protein coding	Mafa-I*01:57:01:01	MZ254660
utg000348l	4986471	4987826	HCGIV-28	pseudogene
utg000348l	4994917	4996764	KIAA1238	pseudogene
utg000348l	4996772	4998738	DHFRP2-2	pseudogene
utg000348l	5002282	5002388	RNU6-283P-2	pseudogene
utg000348l	5008043	5008356	FGFR3P1-2	pseudogene
utg000348l	5010888	5011318	ZDHHC20P2-2	pseudogene
utg000348l	5012061	5012976	Mafa-17-3	pseudogene
utg000348l	5014292	5015639	P5-8-2	pseudogene
utg000348l	5021036	5021332	3.8-1.1-2	pseudogene
utg000348l	5059641	5062322	Mafa-B3	protein coding	Mafa-B*056:05:01:01	MZ254659
utg000348l	5061481	5062860	HCGIV-29	pseudogene
utg000348l	5068503	5072000	DHFRP2-3	pseudogene
utg000348l	5073637	5073950	FGFR3P1-3	pseudogene
utg000348l	5076495	5076922	ZDHHC20P2-3	pseudogene
utg000348l	5077751	5078611	Mafa-17-4	pseudogene
utg000348l	5079926	5081273	P5-8-3	pseudogene
utg000348l	5085242	5086098	3.8-1.1-3	pseudogene
utg000348l	5132645	5135329	Mafa-B4	protein coding	Mafa-B*109:30:01:01	MZ254658
utg000348l	5133392	5133488	MIR6891	ncRNA
utg000348l	5134487	5135881	HCGIV-30	pseudogene
utg000348l	5139024	5141175	DHFRP2-4	pseudogene
utg000348l	5144707	5144813	RNU6-283P-3	pseudogene
utg000348l	5150460	5150773	FGFR3P1-4	pseudogene
utg000348l	5153329	5153760	ZDHHC20P2-4	pseudogene
utg000348l	5154504	5155404	Mafa-17-5	pseudogene
utg000348l	5156725	5158083	P5-8-4	pseudogene
utg000348l	5163482	5164313	3.8-1.1-4	pseudogene
utg000348l	5208053	5210744	Mafa-B5	protein coding	Mafa-B*034:04:01:01	MZ254657
utg000348l	5209990	5211261	HCGIV-31	pseudogene
utg000348l	5216706	5220230	DHFRP2-5	pseudogene
utg000348l	5229036	5229186	LINC02571	ncRNA
utg000348l	5234879	5239136	LOC112267902	ncRNA
utg000348l	5261215	5263866	Mafa-B6	protein coding	Mafa-B11L*01:07:01:01	MZ254656
utg000348l	5263050	5264409	HCGIV-32	pseudogene
utg000348l	5270161	5273301	DHFRP2-6	pseudogene
utg000348l	5281635	5282492	3.8-1.1-5	pseudogene
utg000348l	5305915	5309584	Mafa-B7	protein coding	Mafa-B16*01:03:02:01	MZ254655
utg000348l	5308751	5310140	HCGIV-33	pseudogene
utg000348l	5316278	5319171	DHFRP2-7	pseudogene
utg000348l	5327899	5330551	Mafa-B8	pseudogene	Mafa-B17*01:06:01:01	MZ254654
utg000348l	5329711	5331106	HCGIV-34	pseudogene
utg000348l	5354724	5357433	Mafa-B9	protein coding	Mafa-B*054:04:01:01	MZ254653
utg000348l	5356592	5357976	HCGIV-35	pseudogene
utg000348l	5401198	5403707	Mafa-B10	pseudogene	Mafa-B19Ps*01:01:01:02	MZ254652
utg000348l	5404424	5405078	HCGIV-36	pseudogene
utg000348l	5411943	5414327	P5-1-1	pseudogene
utg000348l	5417946	5419134	HCG26/3.8-1.1	ncRNA
utg000348l	5421523	5426626	MICA-AS1-1	pseudogene
utg000348l	5426736	5428730	HCGIX-4-1	pseudogene
utg000348l	5430801	5442332	MIC1	protein coding
utg000348l	5478324	5478968	Mafa-X	pseudogene
utg000348l	5484178	5486477	P5-1-2	pseudogene
utg000348l	5497343	5511314	MICB-DT	ncRNA
utg000348l	5505166	5511185	MICA-AS1-2	ncRNA
utg000348l	5510275	5512289	HCGIX-4-2/HCP9	pseudogene
utg000348l	5514425	5526556	MIC2	protein coding
utg000348l	5541113	5542467	PPIAP9	pseudogene
utg000348l	5551823	5552465	PRL15P4	pseudogene
utg000348l	5552772	5553681	MCCD1	protein coding
utg000348l	5553967	5570597	ATP6V1G2-DDX39B	ncRNA
utg000348l	5554513	5564171	BAT1	protein coding
utg000348l	5560106	5560179	SNORD117	snoRNA
utg000348l	5564741	5564818	SNORD84	snoRNA
utg000348l	5565942	5566739	DDX39B-AS1	ncRNA
utg000348l	5568975	5570118	ATP6V1G2	protein coding
utg000348l	5570433	5582537	NFKBIL1	protein coding
utg000348l	5583495	5596885	LOC100287329	ncRNA
utg000348l	5587867	5597866	LTA	protein coding
utg000348l	5599914	5601708	TNF	protein coding
utg000348l	5604890	5606785	LTB	protein coding
utg000348l	5612204	5613467	LST1	protein coding
utg000348l	5614825	5618579	NCR3	protein coding
utg000348l	5645785	5647488	AIF1	protein coding
utg000348l	5653664	5668440	BAT2	protein coding
utg000348l	5653954	5654084	SNORA38	snoRNA
utg000348l	5664655	5664727	MIR6832	ncRNA
utg000348l	5669648	5683818	BAT3	protein coding
utg000348l	5688386	5690525	APOM	protein coding
utg000348l	5691489	5692370	C6orf47	protein coding
utg000348l	5694677	5697150	BAT4	protein coding
utg000348l	5697925	5703039	CSNK2B	protein coding
utg000348l	5702828	5705092	LY6G5B	protein coding
utg000348l	5708742	5712455	LY6G5C	protein coding
utg000348l	5715936	5719810	LOC105375019	ncRNA
utg000348l	5719651	5735680	BAT5	protein coding
utg000348l	5722736	5724351	LOC105375018	ncRNA
utg000348l	5733572	5733635	MIR4646	ncRNA
utg000348l	5738167	5741985	LY6G6F	protein coding
utg000348l	5743599	5745516	LY6G6E	protein coding
utg000348l	5746932	5750230	LY6G6D	protein coding
utg000348l	5751312	5754143	LY6G6C	protein coding
utg000348l	5755694	5757398	C6orf25	protein coding
utg000348l	5759847	5761692	DDAH2	protein coding
utg000348l	5763425	5769177	CLIC1	protein coding
utg000348l	5770305	5772885	LOC105375020	ncRNA
utg000348l	5772898	5799247	MSH5-SAPCD1	ncRNA
utg000348l	5774145	5796928	MSH5	protein coding
utg000348l	5791360	5791464	RNU6-850P	pseudogene
utg000348l	5797452	5798931	C6orf26	protein coding
utg000348l	5798532	5799986	SAPCD1-AS1	ncRNA
utg000348l	5798549	5812054	VWA7	protein coding
utg000348l	5812895	5831950	VARS2	protein coding
utg000348l	5832944	5844594	LSM2	protein coding
utg000348l	5847542	5859751	HSPA1L	protein coding
utg000348l	5853551	5855971	HSPA1A	protein coding
utg000348l	5865540	5868048	HSPA1B	protein coding
utg000348l	5872544	5877208	C4H6orf48	protein coding
utg000348l	5872852	5872914	SNORD48	snoRNA
utg000348l	5874346	5874412	SNORD52	snoRNA
utg000348l	5898931	5901986	NEU1	protein coding
utg000348l	5902803	5919115	C6orf29	protein coding
utg000348l	5920221	5938530	BAT8	protein coding
utg000348l	5920994	5924367	LOC107986588	ncRNA
utg000348l	5940790	5942169	ZBTB12	protein coding
utg000348l	5970128	5988706	C2	protein coding
utg000348l	5970398	5995031	CFB	protein coding
utg000348l	5976649	5984164	C2-AS1	ncRNA
utg000348l	5995302	6001156	NELFE	protein coding
utg000348l	5999531	5999633	MIR1236	ncRNA
utg000348l	6001307	6012362	SKIV2L	protein coding
utg000348l	6012519	6014312	DXO	protein coding
utg000348l	6014652	6022333	STK19	protein coding
utg000348l	6036450	6042431	C4A	protein coding
utg000348l	6055619	6056414	STK19B	pseudogene
utg000348l	6057049	6071207	C4B	protein coding
utg000348l	6074416	6077690	CYP21A1P	pseudogene
utg000348l	6074459	6077689	CYP21A2	protein coding
utg000348l	6077207	6081811	TNXA	pseudogene
utg000348l	6077397	6169021	TNXB	protein coding
utg000348l	6118840	6118957	RNA5SP206	pseudogene
utg000348l	6156092	6168772	ATF6B	protein coding
utg000348l	6169673	6170640	FKBPL	protein coding
utg000348l	6187305	6188675	C6orf31	protein coding
utg000348l	6190865	6192428	LOC100507547	ncRNA
utg000348l	6191066	6202491	PPT2	protein coding
utg000348l	6192069	6205929	PPT2-EGFL8	ncRNA
utg000348l	6202152	6207104	EGFL8	protein coding
utg000348l	6205857	6215753	AGPAT1	protein coding
utg000348l	6207671	6207757	MIR6721	ncRNA
utg000348l	6216113	6217939	RNF5	protein coding
utg000348l	6217429	6217489	MIR6833	ncRNA
utg000348l	6218637	6222149	AGER	protein coding
utg000348l	6222648	6228087	PBX2	protein coding
utg000348l	6228644	6230393	GPSM3	protein coding
utg000348l	6232743	6262177	NOTCH4	protein coding
utg000348l	6312096	6438573	TSBP1-AS1	ncRNA
utg000348l	6338183	6413361	TSBP1	protein coding
utg000348l	6381918	6383242	HNRNPA1P2	pseudogene
utg000348l	6408252	6408350	RNU6-603P	pseudogene
utg000348l	6483292	6488424	Mafa-DRA	protein coding
utg000348l	6510005	6510271	Mafa-DRB9	pseudogene
utg000348l	6546559	6546698	RNU1-61P	pseudogene
utg000348l	6555538	6563516	Mafa-DRB1	protein coding
utg000348l	6584094	6584241	RNU1-152P	pseudogene
utg000348l	6684538	6697372	Mafa-DRB*W1	protein coding
utg000348l	6755255	6775517	Mafa-DRB2	pseudogene
utg000348l	6787206	6799817	Mafa-DRB*W2	protein coding
utg000348l	6863050	6868643	LOC107986589	ncRNA
utg000348l	6863323	6868734	Mafa-DQA1	protein coding
utg000348l	6868922	6869558	Mafa-DQA2	pseudogene
utg000348l	6884965	6890265	Mafa-DQB1	protein coding
utg000348l	6959834	6960679	Mafa-DQB1-AS1	ncRNA
utg000348l	6941897	6941954	MIR3135B	ncRNA
utg000348l	7000953	7004692	Mafa-DOB	protein coding
utg000348l	7022339	7034098	TAP2	protein coding
utg000348l	7035893	7039872	PSMB8	protein coding
utg000348l	7039327	7041740	PSMB8-AS1	ncRNA
utg000348l	7040433	7048649	TAP1	protein coding
utg000348l	7047448	7054491	PSMB9	protein coding
utg000348l	7074448	7078045	PPP1R2P1	pseudogene
utg000348l	7091311	7100887	LOC100294145	ncRNA
utg000348l	7093529	7093617	Mafa-Z	pseudogene
utg000348l	7132931	7140260	Mafa-DMB	protein coding
utg000348l	7147199	7151530	Mafa-DMA	protein coding
utg000348l	7167880	7180725	BRD2	protein coding
utg000348l	7212926	7215621	Mafa-DOA	protein coding
utg000348l	7287430	7292533	Mafa-DPA1	protein coding
utg000348l	7295009	7304859	Mafa-DPB1	protein coding
utg000348l	7297690	7298202	RPL32P1	pseudogene
utg000348l	7310039	7311758	Mafa-DPA2	pseudogene
utg000348l	7327796	7329552	COL11A2P	pseudogene
utg000348l	7335341	7352525	Mafa-DPB2	pseudogene
utg000348l	7354758	7367419	LOC105375021	ncRNA
utg000348l	7354948	7355094	Mafa-DPA3	pseudogene
utg000348l	7367203	7372695	HCG24	ncRNA
utg000348l	7382767	7416982	COL11A2	protein coding
utg000348l	7419424	7425103	RXRB	protein coding
utg000348l	7424321	7424416	RNY4P10	pseudogene
utg000348l	7425575	7429146	SLC39A7/HKE4	protein coding
utg000348l	7429325	7431300	HSD17B8	protein coding
utg000348l	7432480	7432590	MIR219A1/MIR219-1	ncRNA
utg000348l	7432484	7437381	RING1	protein coding
utg000348l	7440217	7440823	ZNF70P1	pseudogene
utg000348l	7461690	7465047	TAT-SF1-L	pseudogene
utg000348l	7470469	7471472	LOC105375022	ncRNA
utg000348l	7472385	7497104	SACM2L	protein coding
utg000348l	7473923	7479706	HCG25	ncRNA
utg000348l	7497180	7501653	RPS18	protein coding
utg000348l	7502334	7503974	B3GALT4	protein coding
utg000348l	7504260	7513803	WDR46/C6orf11	protein coding
utg000348l	7508593	7509134	BING5	pseudogene
utg000348l	7511564	7511624	MIR6873	ncRNA
utg000348l	7513876	7515746	PFDN6	protein coding
utg000348l	7515982	7525581	RGL2/RAB2L	protein coding
utg000348l	7525972	7539602	TAPBP	protein coding
utg000348l	7539047	7542617	ZBTB22	protein coding
utg000348l	7543172	7547656	DAXX	protein coding
utg000348l	7548226	7554493	SMIM40	protein coding
utg000348l	7592183	7643843	KIFC1	protein coding
utg000348l	7620512	7621013	RPL35AP4	pseudogene
This includes the starting position and ending position of each MHC gene as well as the gene name and gene type.

## Sheet: Table S10
Table S10 Description of the 33 Vietnamese cynomolgus macaques
Date	Sample	Serial number	Gender	Origin
201206	1	C100697	male	Vietnamese
201206	2	C100668	female	Vietnamese
201206	3	C101004	female	Vietnamese
201206	4	C100679	male	Vietnamese
201206	5	C101058	female	Vietnamese
201206	6	C100709	male	Vietnamese
201206	7	C100288	female	Vietnamese
201206	8	C101002	female	Vietnamese
201206	9	C100974	female	Vietnamese
201206	10	C100720	female	Vietnamese
201312	11	C110899	male	Vietnamese
201312	12	C110835	male	Vietnamese
201312	13	C110849	male	Vietnamese
201312	14	C110935	male	Vietnamese
201312	15	C110989	male	Vietnamese
201312	16	C110991	male	Vietnamese
201312	17	C110241	male	Vietnamese
201312	19	C120397	male	Vietnamese
201312	21	C120391	male	Vietnamese
201312	22	C120835	male	Vietnamese
201312	23	C120419	male	Vietnamese
201312	24	C120109	male	Vietnamese
201312	25	C120425	male	Vietnamese
201312	26	C120747	male	Vietnamese
201312	27	C120793	male	Vietnamese
201312	28	C120041	male	Vietnamese
201312	29	C120011	male	Vietnamese
201312	30	C120149	male	Vietnamese
201312	31	C120651	male	Vietnamese
201312	32	C120309	male	Vietnamese
201312	33	C120147	male	Vietnamese
201312	34	C120735	male	Vietnamese
201312	35	C120173	male	Vietnamese

## Sheet: Table S11
Table S11 Distribution of Mafa-B alleles at 10 Mafa-B locus
Sample Gene	B1(Mafa-B*162:01:02:01)	B2(Mafa-I*01:57:01:01)	B3(Mafa-B*056:05:01:01)	B4(Mafa-B*109:30:01:01)	B5(Mafa-B*034:04:01:01)	B6(Mafa-B11L*01:07:01:01)	B7(Mafa-B16*01:03:02:01)	B8(Mafa-B17*01:06:01:01)	B9(Mafa-B*054:04:01:01)	B10(Mafa-B19Ps*01:01:01:02)
1		Mafa-I*01:14:05:02	Mafa-B*056:05:01:01		Mafa-B*034:04:01:01	Mafa-B*044:01:01:03nov			Mafa-B*180:02:01:02nov
2		Mafa-B*072:03nov-1	Mafa-B*056:05:01:01		Mafa-B*034:04:01:01	Mafa-B*089:01:05nov			Mafa-B*124:03:01:01nov
						Mafa-B*021:02nov
3		Mafa-I*01:31:01:01	Mafa-B*056:01:01:01		Mafa-B*007:10nov	Mafa-B*082:08:01:01nov
4		Mafa-I*01:43:03:01	Mafa-B*028:05nov		Mafa-B*004:04:01:01	Mafa-B*011:07nov	Mafa-B*079:06:01:01		Mafa-B*021:07nov
		Mafa-B*072:12:02:01nov	Mafa-B*068:02:01:02nov
5		Mafa-I*01:14:05:02	Mafa-B*056:05:01:01		Mafa-B*034:04:01:01	Mafa-B*045:03:02:01nov
6		Mafa-I*01:43:03:01	Mafa-B*056:05:02nov-2		Mafa-B*034:04:01:01	Mafa-B*137:06:01:01nov
7		Mafa-I*01:43:03:01	Mafa-B*007:09		Mafa-B*007:01:06:01nov	Mafa-B*001:01:01:02
					Mafa-B*034:04:01:01
8		Mafa-B*149:01:01:02nov	Mafa-B*056:01:01:01		Mafa-B*007:01:06:01nov	Mafa-B*101:08:01:01
						Mafa-B11L*01:01nov-1
9		Mafa-I*01:43:03:01nov	Mafa-B*007:09		Mafa-B*007:01:06:01nov	Mafa-B*001:01:01:02	Mafa-B*079:10:01:01N
						Mafa-B11L*01:06:01:01Nnov-1
10		Mafa-B*149:02:01:01nov	Mafa-B*056:01:01:01		Mafa-B*105:01nov-1	Mafa-B*156:01:01:01nov
11		Mafa-B*098:04:01:02nov	Mafa-B*041:02:01:03		Mafa-B*013:10:01:01	Mafa-B*001:01:01:02	Mafa-B*079:10:01:01N
12		Mafa-I*01:43:03:01nov	Mafa-B*056:06		Mafa-B*066:01:01:01	Mafa-B*038:01:02:01nov
						Mafa-B11L*01:01nov-2
13		Mafa-B*098:16:02:01nov	Mafa-B*007:09		Mafa-B*019:05	Mafa-B*082:06nov
					Mafa-B*007:01:06:01nov
14		Mafa-B*036:05	Mafa-B*068:02:01:02nov		Mafa-B*034:04:01:01	Mafa-B*045:07:01:01
						Mafa-B*082:05nov
15		Mafa-I*01:70	Mafa-B*068:06:01:03nov		Mafa-B*032:02:01:01nov	Mafa-B*001:01:01:02	Mafa-B*079:09:01:01
16		Mafa-I*01:43:03:01nov	Mafa-B*028:04:01:01nov		Mafa-B*034:04:01:01	Mafa-B11L*01:06:01:01Nnov-2
			Mafa-B*068:02:01:02nov
17		Mafa-I*01:43:03:01nov	Mafa-B*144:01:01:01nov		Mafa-B*034:04:01:01	Mafa-B*082:08:01:01nov
18		Mafa-I*01:43:03:01nov	Mafa-B*056:05:02nov-1		Mafa-B*034:04:01:01	Mafa-B*116:01nov	Mafa-B*017:01
19		Mafa-B*098:04:01:02nov	Mafa-B*144:02:01:01nov		Mafa-B*104:01:02:01nov	Mafa-B*057:02:01:01nov
20		Mafa-I*01:43:03:01nov	Mafa-B*007:09		Mafa-B*007:10nov	Mafa-B*039:01:02nov	Mafa-B*079:02:03:02
21		Mafa-I*01:43:03:01nov	Mafa-B*056:05:02nov-2		Mafa-B*034:04:01:01	Mafa-B*045:01:01:01nov
22		Mafa-I*01:43:03:01nov	Mafa-B*056:05:02nov-2		Mafa-B*034:03:01:01nov	Mafa-B*044:01:01:03nov
23		Mafa-I*01:43:03:01nov	Mafa-B*056:05:02nov-2		Mafa-B*081:05:02:01nov	Mafa-B*161:05:01:01nov	Mafa-B*079:10:01:01N
24		Mafa-B*072:19:01:01nov	Mafa-B*007:09		Mafa-B*018:01:01:02nov	Mafa-B11L*01:06:01:01Nnov-3	Mafa-B*017:02:01:01
					Mafa-B*007:01:06:01nov
25		Mafa-I*01:35:03:01	Mafa-B*068:06:01:03nov		Mafa-B*145:01:01:01	Mafa-B11L*01:05nov
26		Mafa-I*01:43:03:01	Mafa-B*041:02:01:03		Mafa-B*013:10:01:01	Mafa-B*137:03:01:01nov
27		Mafa-I*01:14:08:02	Mafa-B*069:04nov		Mafa-B*002:04:01:03nov-1	Mafa-B*082:06nov
28		Mafa-I*01:43:03:01nov	Mafa-B*028:04:01:01nov		Mafa-B*013:11:01:01	Mafa-B11L*01:06:01:01Nnov-2
		Mafa-B*072:08nov
29		Mafa-B*072:03nov-2	Mafa-B*048:05nov		Mafa-B*002:04:01:03nov-2	Mafa-B*001:01:01:02
30		Mafa-B*072:18nov	Mafa-B*056:05:02nov-2		Mafa-B*002:04:01:03nov-1	Mafa-B*001:01:01:02nov-1
31		Mafa-I*01:43:03:01	Mafa-B*101:08:01:01		Mafa-B*004:04:01:01	Mafa-B*011:07nov
		Mafa-B*098:16:02:01nov
32		Mafa-I*01:43:03:01	Mafa-B*075:04:01:01		Mafa-B*108:02:01:01nov	Mafa-B*001:01:01:02nov-1
33		Mafa-B*072:03nov-1	Mafa-B*056:05:02nov-2		Mafa-B*105:01:01:01nov-2	Mafa-B*001:01:01:02nov-2
These sequences were compared with Mafa-B alleles in the IPD-MHC NHP database. The bolded alleles indicate that they were officially designated. Alleles with "nov" in the name contain only partial exon 2 and exon 3 sequences. They do not meet the minimum sequence length criteria of the IPD-MHC NHP database, so these alleles cannot be officially designated. Alleles with "nov" in the name indicated…

## Sheet: Table S12
Table S12 Cynomolgus macaque KIR gene annotations in contig utg000406l.
Location	Start	End	Official designation	Accession Number
utg000460l	765301	778573	Mafa-KIR3DL20*034:02	MZ436150
utg000460l	781330	796300	Mafa-KIR1D*036	MZ436151
utg000460l	798924	801874	Mafa-KIRDP*001	MZ436152
utg000460l	818296	826833	Mafa-KIR2DL04*010	MZ436153
utg000460l	829212	839481	Mafa-KIR3DLW12*006	MZ436154
utg000460l	841981	853421	Mafa-KIR3DL07*007:03	MZ436155
utg000460l	855921	870011	Mafa-KIR3DSW07*002:02	MZ436156
utg000460l	872655	887850	Mafa-KIR3DSW08*004	MZ436157
utg000460l	890489	900716	Mafa-KIR3DLW12*015	MZ436158
utg000460l	903217	914644	Mafa-KIR3DLW16*005	MZ436159
utg000460l	917204	931817	Mafa-KIR3DSW22*004	MZ436160
utg000460l	934469	944995	Mafa-KIR3DLW14*003	MZ436161

## Sheet: Table S13
Table S13 Cynomolgus macaque MHC gene annotations in contig hltg000223l (haplotype 1).
Location	Start	End	Gene	Official designation	Accession Number
hltg000223l	2744163	2747070	Mafa-AG1	Mafa-AG1*05:32:01:01	MW809286	identical to Mafa-AG1 in contig utg000348l
hltg000223l	2842533	2845509	Mafa-AG2	Mafa-AG3*02:08:02:01	MW809287	identical to Mafa-AG2 in contig utg000348l
hltg000223l	2952610	2955528	Mafa-AG3	Mafa-AG3*02:09:01:01	MW809288	identical to Mafa-AG3 in contig utg000348l
hltg000223l	3051945	3054870	Mafa-AG4	Mafa-AG2*01:10:01:01	MW809289	identical to Mafa-AG4 in contig utg000348l
hltg000223l	3145561	3148479	Mafa-AG5	Mafa-AG1*05:26:02:01	MW809290	identical to Mafa-AG5 in contig utg000348l
hltg000223l	3288018	3290928	Mafa-A1	Mafa-A5*30:06:01:01	MW809291	identical to Mafa-A1 in contig utg000348l
hltg000223l	3423757	3426624	Mafa-A2	Mafa-A1*090:04:02	ON778432	compared to the Mafa-A2 gene in contig utg000348l, there is a deletion of two bases (G and C) in exon 1; but it is identical with allele Mafa-A1*090:04:02
hltg000223l	3545367	3548301	Mafa-A3	Mafa-A1*091:03:01:01	MW809293	identical to Mafa-A3 in contig utg000348l
hltg000223l	4912855	4915526	Mafa-B1	Mafa-B*162:01:02:01	MZ254661	identical to Mafa-B1 in contig utg000348l
hltg000223l	4990427	4993112	Mafa-B2	Mafa-I*01:57:01:01	MZ254660	identical to Mafa-B2 in contig utg000348l
hltg000223l	5065441	5068122	Mafa-B3	Mafa-B*056:05:01:01	MZ254659	identical to Mafa-B3 in contig utg000348l
hltg000223l	5138451	5141128	Mafa-B4	Mafa-B*109:17:01:01	ON778433	compared to the Mafa-B4 gene in contig utg000348l, there is a deletion of a C in exon 7; but it is identical with allele Mafa-B*109:17:01:01
hltg000223l	5213852	5216543	Mafa-B5	Mafa-B*034:04:01:01	MZ254657	identical to Mafa-B5 in contig utg000348l
hltg000223l	5267014	5269665	Mafa-B6	Mafa-B11L*01:07:01:01	MZ254656	identical to Mafa-B6 in contig utg000348l
hltg000223l	5311714	5315383	Mafa-B7	Mafa-B16*01:03:02:01	MZ254655	identical to Mafa-B7 in contig utg000348l
hltg000223l	5333698	5336350	Mafa-B8	Mafa-B17*01:06:01:01	MZ254654	identical to Mafa-B8 in contig utg000348l
hltg000223l	5360522	5363231	Mafa-B9	Mafa-B*054:04:01:01	MZ254653	identical to Mafa-B9 in contig utg000348l
hltg000223l	5406996	5409505	Mafa-B10	Mafa-B19Ps*01:01:01:02	MZ254652	identical to Mafa-B10 in contig utg000348l

## Sheet: Table S14
Table S14 Cynomolgus macaque MHC gene annotations in contigs h2tg000318l and h2tg000147l (haplotype 2).
Location	Start	End	Gene	Official designation	Accession Number
h2tg000318l	892631	895546	Mafa-AG1	Mafa-AG5*07:04:01:03	ON755008
h2tg000318l	997115	1000081	Mafa-AG2	Mafa-AG2*01:11:01:01	ON755009
h2tg000318l	1092023	1094942	Mafa-AG3	Mafa-AG3*02:08:04:01	ON755010
h2tg000318l	1194874	1197794	Mafa-AG4	Mafa-AG6*04:02:03:01	ON755011
h2tg000318l	1349528	1352614	Mafa-A1	Mafa-A2*05:46:01:01	ON755012
h2tg000318l	1475189	1478123	Mafa-A2	Mafa-A1*036:02	ON755013
h2tg000318l	2830433	2833125	Mafa-B1	Mafa-B*098:04:01:04	ON754998
h2tg000318l	2892920	2895605	Mafa-B2	Mafa-I*01:30:01:01	ON754999
h2tg000318l	2969086	2971774	Mafa-B3	Mafa-B*030:03:01:01	ON755014
h2tg000318l	3025900	3028576	Mafa-B4	Mafa-B*001:01:01:02	ON755015
h2tg000147l	40057	42732	Mafa-B5	Mafa-B*070:06:01:01	ON755016
h2tg000147l	102848	105533	Mafa-B6	Mafa-I*01:14:05:03	ON755000
h2tg000147l	180646	183315	Mafa-B7	Mafa-B*062:01:02:01N	ON755001
h2tg000147l	244916	247613	Mafa-B8	Mafa-B02Ps*01:01:01:01	ON755017
h2tg000147l	315222	317907	Mafa-B9	Mafa-I*01:14:02	ON755018
h2tg000147l	382561	385246	Mafa-B10	Mafa-B*105:01:01:01	ON755019
h2tg000147l	458571	461259	Mafa-B11	Mafa-B*156:01:01:02	ON755002
h2tg000147l	515019	517670	Mafa-B12	Mafa-B11L*01:08:01:01	ON755003
h2tg000147l	559743	563412	Mafa-B13	Mafa-B16*01:17:01:01	ON755004
h2tg000147l	583919	586572	Mafa-B14	Mafa-B17*01:07:01:01	ON755005
h2tg000147l	611801	614493	Mafa-B15	Mafa-B*060:33:01:02	ON755006
h2tg000147l	656749	659990	Mafa-B16	Mafa-B19Ps*01:01:01:03	ON755007
Alleles highlighted in bold were already reported in the IPD-MHC NHP database.

## Sheet: Table S15
Table S15 Cynomolgus macaque KIR gene annotations in contig hltg000304l (haplotype 1).
Location	Start	End	Official designation	Accession Number
hltg000304l	768364	781636	Mafa-KIR3DL20*034:02	MZ436150	identical to Mafa-KIR3DL20*034:02 in contig utg000406l
hltg000304l	784393	799363	Mafa-KIR1D*036	MZ436151	identical to Mafa-KIR1D*036 in contig utg000406l
hltg000304l	801987	804937	Mafa-KIRDP*001	MZ436152	identical to Mafa-KIRDP*001 in contig utg000406l;
hltg000304l	821360	829897	Mafa-KIR2DL04*010	MZ436153	identical to Mafa-KIR2DL04*010 in contig utg000406l
hltg000304l	832276	842545	Mafa-KIR3DLW12*006	MZ436154	identical to Mafa-KIR3DLW12*006 in contig utg000406l
hltg000304l	845045	856485	Mafa-KIR3DL07*007:03	MZ436155	identical to Mafa-KIR3DL07*007:03 in contig utg000406l
hltg000304l	858985	873075	Mafa-KIR3DSW07*002:02	MZ436156	identical to Mafa-KIR3DSW07*002:02 in contig utg000406l
hltg000304l	875719	890914	Mafa-KIR3DSW08*004	MZ436157	identical to Mafa-KIR3DSW08*004 in contig utg000406l
hltg000304l	893553	903780	Mafa-KIR3DLW12*015	MZ436158	identical to Mafa-KIR3DLW12*015 in contig utg000406l
hltg000304l	906280	917707	Mafa-KIR3DLW16*005	MZ436159	identical toMafa-KIR3DLW16*005 in contig utg000406l
hltg000304l	920267	934882	Mafa-KIR3DSW22*004:02	OP177951	identical to Mafa-KIR3DSW22*004 in contig utg000406l; Compared to the Mafa-KIR3DSW22*004 gene in utg000406l, a deletion of base C in intron 7
hltg000304l	937531	948057	Mafa-KIR3DLW14*003:02	OP177952	identical to Mafa-KIR3DLW14*003 in contig utg000406l; Compared to the Mafa-KIR3DLW14*003 gene in utg000406l, there are two base differences in intron 5

## Sheet: Table S16
Table S16 Cynomolgus macaque KIR gene annotations in contig h2tg000293l (haplotype 2).
Location	Start	End	Official designation	Accession Number
h2tg000293l	339299	352585	Mafa-KIR3DL20*039	ON754990
h2tg000293l	355335	370888	Mafa-KIR1D*037	ON754991
h2tg000293l	373508	376439	Mafa-KIRDP*002	ON754992
h2tg000293l	392276	400835	Mafa-KIR2DL04*041	ON754993
h2tg000293l	403210	417933	Mafa-KIR3DLW03*005	ON754994
h2tg000293l	420430	434661	Mafa-KIR3DSW18*001	ON754995
h2tg000293l	437314	450696	Mafa-KIR3DSW24*006	ON754996
h2tg000293l	453349	464543	Mafa-KIR3DL11*015	ON754997
Alleles highlighted in bold were already reported in the IPD-KIR NHP database.
